# Supplementary material for: Effects of a spore-forming probiotic blend on bowel habits and physical well-being in adults with functional constipation: A randomized, double-blind, placebo-controlled trial
Source: PLoS One. 2026 Apr 24;21(4):e0337019. doi: 10.1371/journal.pone.0337019 (PMC13108732; doi:10.1371/journal.pone.0337019)
Supplement: S1 Dataset — (XLSX) [file pone.0337019.s007.xlsx]

## Sheet: Sheet1
S_no	Group	Sex	Disease history	Family disease	smoking	Alcohol	sleep	waterintake	scr_meal	scr_snack	V1_bw_time	V1_bw_amount	V1_bw_strength	V1_bw_after_Sensation	V1_bw_shape	V1_bw_before_pain	V1_bw_when_pain	V1_bw_degree_pain	V1_bw_gas	V1_bw_discomfort_after	V1_bw_discomfort_constipation	V3_bw_time	V3_bw_amount	V3_bw_strength	V3_bw_after_Sensation	V3_bw_shape	V3_bw_before_pain	V3_bw_when_pain	V3_bw_degree_pain	V3_bw_gas	V3_bw_discomfort_after	V3_bw_discomfort_constipation	V1_SF36_1	V1_SF36_2	V1_SF36_3_1	V1_SF36_3_2	V1_SF36_3_3	V1_SF36_3_4	V1_SF36_3_5	V1_SF36_3_6	V1_SF36_3_7	V1_SF36_3_8	V1_SF36_3_9	V1_SF36_3_10	V1_SF36_4_1	V1_SF36_4_2	V1_SF36_4_3	V1_SF36_4_4	V1_SF36_5_1
1	Placebo	Female	N	Y	P	Y	< 7h	4	3	5	2	3	6	7	3	3	2	6	5	0	4	1	3	2	1	4	2	2	3	0	0	0	4	4	2	3	3	3	3	2	3	3	3	3	2	1	1	2	1
2	Probiotic blend	Female	N	N	N	N	< 7h	5	3	2	3	3	7	9	3	3	0	4	5	6	6	2	2	3	2	3	1	0	6	3	2	2	4	4	2	2	3	2	3	2	3	3	3	3	2	2	1	2	2
3	Probiotic blend	Female	N	Y	N	Y	< 7h	4	3	2	2	2	7	6	3	5	4	6	7	4	7	2	2	2	3	4	2	2	2	5	2	2	4	3	1	3	3	2	3	2	3	3	3	3	2	2	1	2	2
4	Placebo	Female	N	Y	N	N	< 7h	5	2	3	4	3	7	10	1	0	0	0	6	7	7	3	3	5	4	3	2	0	2	2	3	4	4	3	2	3	3	2	3	2	2	3	3	3	2	2	1	2	2
5	Probiotic blend	Female	Y	Y	N	N	< 7h	3	3	3	2	3	5	10	2	5	5	3	5	5	3	2	3	1	5	3	2	1	2	2	1	2	4	3	2	2	3	2	3	2	3	3	3	3	2	2	1	2	2
6	Probiotic blend	Female	Y	Y	N	N	< 7h	4	3	1	2	3	5	4	2	5	3	3	5	3	3	2	3	1	3	3	2	1	2	2	1	2	3	4	2	2	3	2	3	2	3	3	3	3	2	2	2	2	2
7	Probiotic blend	Female	N	N	N	N	< 7h	6	3	1	2	2	4	8	3	4	0	3	10	7	5	2	3	2	2	4	2	2	4	1	1	2	4	4	1	2	2	1	2	2	3	3	3	3	2	1	1	2	1
8	Placebo	Female	N	Y	N	N	< 7h	8	3	3	3	2	10	9	2	3	9	7	10	10	8	3	2	7	8	2	2	7	6	8	9	7	4	4	2	1	2	1	2	3	2	3	3	3	2	1	1	2	2
9	Placebo	Female	N	N	N	N	< 7h	6	3	2	2	1	8	10	1	6	6	6	0	6	6	2	1	8	10	1	6	6	6	0	6	6	3	3	3	3	3	2	3	2	3	3	3	3	2	2	2	2	2
10	Probiotic blend	Female	N	N	N	Y	7-8h	2.5	3	2	2	2	8	10	3	4	6	5	8	2	5	2	3	5	6	4	4	4	4	5	2	2	2	4	2	3	3	3	3	2	3	3	3	3	2	2	2	2	2
11	Placebo	Female	N	N	N	Y	7-8h	1	3	2	2	2	6	6	2	3	2	4	8	5	4	2	2	4	4	4	3	2	3	4	3	3	2	3	2	3	3	2	3	3	3	3	3	3	2	2	2	2	2
12	Probiotic blend	Female	N	Y	N	N	< 7h	5	3	2	2	3	7	5	2	0	5	3	10	2	6	2	3	5	3	3	0	5	3	7	1	5	3	3	1	2	3	1	3	2	3	3	3	3	2	2	2	2	2
13	Probiotic blend	Female	N	Y	N	N	< 7h	6	3	4	2	2	7	6	3	0	0	0	10	2	4	2	2	7	5	3	0	0	0	6	2	4	3	3	2	3	3	3	3	3	3	3	3	3	2	2	2	2	2
14	Placebo	Female	N	N	N	Y	7-8h	3	3	4	2	2	6	6	3	3	4	4	5	2	3	1	1	2	2	4	2	2	2	1	0	1	3	3	3	3	3	3	3	3	3	3	3	3	2	2	2	2	2
15	Placebo	Female	N	Y	N	Y	7-8h	6	3	3	3	3	7	6	2	2	7	3	7	2	5	3	2	5	5	2	2	4	3	5	2	2	4	3	3	3	3	3	3	3	3	3	3	3	2	2	1	2	2
16	Placebo	Female	N	Y	N	N	7-8h	4	3	2	3	3	7	3	2	2	4	6	4	3	6	2	3	7	3	3	5	3	4	4	3	2	3	3	3	3	3	2	3	3	3	3	3	3	2	2	2	2	2
17	Placebo	Female	N	Y	N	N	7-8h	3	3	1	2	2	8	6	2	1	2	3	7	5	5	1	3	2	2	3	2	0	1	2	0	1	3	4	2	2	3	3	3	2	3	3	3	3	2	1	1	2	1
18	Probiotic blend	Female	N	N	N	Y	< 7h	6	3	3	3	2	4	6	5	3	3	4	8	2	2	2	4	2	2	4	1	3	3	6	1	1	4	4	2	3	3	2	3	3	3	3	3	3	2	2	2	2	2
19	Probiotic blend	Female	N	N	N	Y	< 7h	5	3	2	3	3	8	8	2	6	7	6	9	6	7	2	2	2	2	4	3	2	2	4	2	2	3	3	2	2	3	1	2	2	2	3	3	3	2	2	2	2	2
20	Probiotic blend	Female	N	N	N	Y	< 7h	5.5	3	1	2	2	7	8	2	0	5	3	6	5	3	2	2	3	3	2	2	2	2	4	3	3	3	4	2	3	3	3	3	3	3	3	3	3	2	2	2	2	2
21	Probiotic blend	Female	N	N	N	Y	< 7h	8.5	3	1	3	2	7	8	1	0	6	4	8	6	5	3	2	3	4	2	0	3	1	5	4	2	4	4	2	3	3	2	3	3	3	3	3	3	2	2	2	2	2
22	Placebo	Female	N	Y	N	N	< 7h	4	3	1	2	3	7	6	3	4	4	2	4	7	6	2	3	6	6	2	6	5	5	4	5	6	3	4	1	2	2	2	3	2	2	3	3	3	2	1	1	2	1
23	Probiotic blend	Female	N	Y	N	N	> 8h	2	3	1	2	2	8	5	3	4	1	2	8	2	3	2	2	4	2	3	3	4	3	4	3	3	1	2	2	2	3	3	3	3	3	3	3	3	2	2	2	2	2
24	Placebo	Female	N	N	N	Y	< 7h	6	2	1	3	3	10	6	2	0	0	0	7	3	6	3	3	7	5	2	0	0	0	5	1	4	3	3	2	3	3	3	3	2	3	3	3	3	2	2	2	2	2
25	Placebo	Female	N	N	N	Y	< 7h	8	2	2	3	1	5	6	1	5	5	5	8	5	5	2	2	5	5	3	4	5	4	5	4	4	3	4	2	3	3	3	3	3	3	3	3	3	2	2	2	2	2
26	Probiotic blend	Female	N	Y	N	Y	< 7h	3	3	2	3	2	7	6	2	5	6	7	6	5	4	2	2	3	3	4	3	2	3	3	1	1	3	3	3	3	3	3	3	3	3	3	3	3	2	2	2	2	2
27	Probiotic blend	Female	N	N	N	N	7-8h	3	3	1	2	3	7	6	2	4	5	6	8	3	3	2	3	3	3	4	2	3	3	4	1	1	3	4	2	2	3	2	2	2	2	3	3	3	2	1	1	2	2
28	Probiotic blend	Female	N	N	N	N	< 7h	5	3	3	3	2	5	5	2	2	2	4	6	3	3	2	3	3	2	2	2	1	3	1	0	1	3	3	2	2	3	1	3	3	3	3	3	3	2	1	2	2	2
29	Placebo	Female	N	Y	N	Y	7-8h	5	3	2	1	3	5	3	2	2	2	8	9	2	5	1	3	1	2	4	0	0	0	3	1	1	3	4	2	2	3	2	3	2	3	3	3	3	2	2	1	2	2
30	Probiotic blend	Female	N	N	N	Y	> 8h	7	2	2	3	3	6	5	2	5	5	5	4	2	5	3	3	2	2	2	2	2	2	2	1	1	3	3	3	2	3	3	3	3	3	3	3	3	2	2	2	2	2
31	Probiotic blend	Female	N	N	N	N	< 7h	3	2	2	4	2	8	8	2	6	6	5	8	7	7	4	3	5	7	2	5	5	5	7	7	7	4	3	1	2	3	3	3	3	3	3	3	3	2	2	2	2	2
32	Placebo	Female	N	Y	N	Y	< 7h	1	3	2	1	2	2	3	2	1	1	2	3	3	3	1	2	2	2	2	0	0	0	3	0	0	2	3	2	3	3	3	3	3	3	3	3	3	2	2	2	2	2
33	Placebo	Female	N	Y	N	N	7-8h	5	3	4	3	3	3	5	2	0	0	0	4	4	3	2	3	1	1	3	0	0	0	2	0	0	3	3	3	3	3	3	3	3	3	3	3	3	2	2	2	2	2
34	Placebo	Female	N	N	N	Y	7-8h	3	3	2	4	2	10	6	1	1	0	4	3	1	7	3	2	7	5	2	1	0	4	4	2	6	4	4	3	3	3	2	3	3	3	3	3	3	2	2	1	2	2
35	Placebo	Female	N	Y	N	N	7-8h	1	2	2	2	1	6	1	1	2	1	1	2	2	7	2	2	4	1	2	3	1	1	0	0	4	3	3	2	3	3	2	3	3	3	3	3	3	2	2	2	2	2
36	Placebo	Female	N	Y	N	N	< 7h	4	3	1	4	3	8	5	3	2	2	1	3	2	3	3	2	3	2	4	1	1	1	1	1	1	3	3	2	2	3	2	2	3	2	3	3	3	2	2	1	2	2
37	Probiotic blend	Female	Y	Y	N	Y	< 7h	6	2	2	3	4	6	6	2	2	0	6	7	1	2	2	2	1	3	4	1	0	5	1	2	1	4	3	2	2	3	2	3	3	3	3	3	3	2	2	2	2	2
38	Probiotic blend	Female	N	Y	N	Y	< 7h	5	3	1	3	2	6	7	3	0	0	0	2	1	1	2	2	1	10	3	0	0	0	2	2	1	4	4	2	3	3	3	3	3	3	3	3	3	2	2	1	2	2
39	Placebo	Female	N	N	N	N	< 7h	4	3	3	3	2	5	8	2	4	4	6	8	4	4	2	2	4	7	4	3	4	4	6	4	3	4	4	2	3	3	2	3	3	2	3	3	3	2	2	1	2	2
40	Probiotic blend	Female	Y	Y	N	Y	< 7h	5	3	1	2	3	4	10	3	2	0	1	10	0	2	2	2	2	4	4	0	0	0	5	0	2	3	3	2	2	3	2	3	2	3	3	3	3	2	2	2	2	2
41	Probiotic blend	Male	N	Y	P	Y	< 7h	3	3	1	2	2	5	5	4	1	0	2	5	2	5	3	2	4	2	4	0	0	0	1	2	2	3	3	2	3	3	3	3	3	3	3	3	3	1	2	2	2	2
42	Placebo	Female	N	N	N	Y	< 7h	5	2	2	2	2	10	10	2	5	8	8	10	6	7	2	2	7	10	2	6	7	7	10	6	6	3	4	2	3	3	2	3	3	3	3	3	3	2	2	2	2	2
43	Placebo	Female	N	Y	N	N	< 7h	3	3	3	2	2	6	5	2	5	6	7	6	0	6	2	2	4	4	2	6	6	6	4	2	6	3	3	2	3	3	2	3	3	3	3	3	3	2	2	2	2	2
44	Placebo	Female	N	Y	N	N	7-8h	6	2	2	2	2	5	9	2	2	5	4	8	8	2	2	2	5	7	2	2	4	4	8	7	2	3	3	2	2	3	1	2	3	3	3	3	3	2	2	2	2	2
45	Probiotic blend	Male	N	Y	N	N	< 7h	8	2	4	2	2	3	3	2	2	2	3	4	3	2	1	3	1	1	3	1	1	1	1	1	0	2	3	3	3	3	2	3	2	3	3	3	3	2	2	2	2	2
46	Placebo	Female	N	N	N	Y	< 7h	4	3	1	2	2	4	6	2	3	3	5	3	3	5	2	2	3	6	2	2	3	4	3	3	5	4	4	2	2	2	2	3	2	3	3	3	3	2	1	1	1	1
47	Probiotic blend	Female	N	Y	N	N	< 7h	3	3	3	2	1	5	3	3	5	4	4	3	3	4	2	2	4	2	4	4	4	2	2	2	3	2	2	2	2	2	1	2	2	2	2	2	2	1	2	1	1	2
48	Placebo	Female	N	Y	N	N	< 7h	3	3	2	2	3	4	7	3	3	2	6	3	3	3	2	3	6	6	3	3	2	6	3	3	2	3	4	3	3	3	3	3	3	3	3	3	3	2	2	2	2	2
49	Probiotic blend	Female	N	Y	N	Y	< 7h	2	2	3	3	2	5	6	3	2	2	4	6	4	6	3	2	4	4	3	2	2	3	5	4	4	3	3	2	2	2	1	2	2	2	3	3	3	2	2	1	2	2
50	Placebo	Female	N	Y	N	N	7-8h	3	3	2	3	2	7	7	2	6	6	7	8	6	8	3	3	7	7	2	7	6	7	6	7	8	5	4	2	2	3	2	3	3	3	3	3	3	1	1	1	1	1
51	Probiotic blend	Female	N	Y	N	N	7-8h	5	3	1	2	4	6	8	2	0	0	0	0	6	3	2	4	5	7	3	0	0	0	0	3	2	4	4	1	3	3	3	3	1	3	3	3	3	2	1	1	2	2
52	Probiotic blend	Female	N	Y	N	Y	< 7h	4	3	2	3	2	10	8	1	6	6	5	6	10	5	2	2	0	0	4	0	0	0	1	0	0	3	4	2	2	3	1	3	3	3	3	3	3	2	2	1	2	2
53	Probiotic blend	Female	N	Y	N	Y	< 7h	6	2	1	4	1	10	10	1	6	6	7	10	5	8	4	1	10	7	1	6	6	7	10	5	8	4	4	2	2	3	2	3	2	3	2	3	3	1	1	1	1	1
54	Probiotic blend	Female	N	N	N	N	< 7h	2	3	3	2	2	7	8	2	5	5	4	8	5	4	1	3	2	2	4	2	2	1	5	2	1	3	3	2	2	3	2	3	3	3	3	3	3	2	2	2	2	2
55	Placebo	Female	N	Y	Y	N	< 7h	7	2	3	3	4	8	8	2	7	7	5	5	3	5	3	4	8	5	2	6	8	7	8	3	6	4	4	2	3	3	3	3	3	3	3	3	3	2	1	1	2	2
56	Placebo	Female	N	N	N	N	7-8h	5	3	2	4	2	6	5	2	6	5	6	5	6	6	4	3	5	4	3	4	4	4	4	5	4	3	3	2	3	3	3	3	3	3	3	3	3	2	2	2	2	2
57	Placebo	Female	N	Y	N	N	7-8h	4	3	4	4	3	10	6	2	0	0	0	10	7	9	4	2	9	6	2	0	0	0	4	7	6	5	5	2	2	3	2	3	2	3	3	3	3	1	1	1	1	1
58	Placebo	Female	Y	Y	N	N	< 7h	4	3	2	2	1	6	6	1	3	2	4	4	2	4	2	1	6	6	2	2	2	4	4	2	4	3	2	2	2	3	1	3	2	2	3	3	3	2	2	1	2	2
59	Probiotic blend	Female	N	Y	N	Y	7-8h	5	3	4	2	3	2	2	2	1	1	3	4	3	2	2	2	1	1	4	1	0	1	2	1	1	3	3	2	3	3	2	3	3	3	3	3	3	2	2	1	2	2
60	Placebo	Female	N	N	N	N	7-8h	6	3	2	2	2	7	5	2	1	0	1	6	2	1	2	2	5	6	2	2	1	1	1	0	1	2	3	2	3	3	3	3	3	3	3	3	3	2	2	2	2	2
61	Probiotic blend	Female	Y	Y	N	N	< 7h	4	3	2	2	2	6	8	1	5	5	6	4	5	4	2	2	5	5	2	5	5	5	4	5	3	5	4	1	3	3	2	3	3	3	3	3	3	1	1	1	2	2
62	Probiotic blend	Female	Y	Y	N	N	< 7h	3	3	2	2	2	7	7	2	5	4	5	4	5	4	2	2	6	5	2	5	5	5	4	4	4	4	4	1	2	3	2	3	2	3	3	3	3	2	2	1	2	2
63	Placebo	Female	N	N	N	Y	< 7h	5	2	2	5	4	10	10	5	1	1	3	10	10	7	4	5	3	3	3	6	3	7	3	2	3	3	4	2	2	2	3	3	3	3	3	3	3	2	2	1	2	2
64	Placebo	Female	N	N	N	N	< 7h	4	3	2	2	2	7	7	2	5	5	6	8	5	6	2	2	7	7	3	4	4	4	8	5	6	3	4	2	2	3	2	3	2	3	3	3	3	2	2	1	2	2
65	Probiotic blend	Female	N	Y	N	Y	< 7h	5	2	3	2	2	7	10	3	2	2	3	9	4	2	2	2	3	8	4	2	2	2	8	2	1	3	3	1	2	3	2	3	3	3	3	3	3	2	2	2	2	2
66	Probiotic blend	Female	Y	Y	N	Y	< 7h	6	3	1	3	2	10	10	1	0	0	0	0	10	10	3	2	10	9	1	0	0	0	7	10	10	4	4	1	2	3	2	3	3	3	3	3	3	2	1	1	2	2
67	Probiotic blend	Female	Y	Y	N	N	7-8h	9	3	2	2	2	10	10	1	1	1	6	10	10	8	2	1	10	10	1	2	1	6	10	10	10	3	4	2	2	3	2	3	3	3	3	3	3	2	2	1	2	2
68	Placebo	Female	N	Y	N	N	< 7h	4	3	2	2	2	3	6	2	2	3	5	4	8	3	2	2	4	6	2	2	3	5	4	8	3	3	3	2	2	3	2	3	1	3	3	3	3	2	2	2	2	2
69	Placebo	Female	N	Y	N	N	< 7h	6	3	3	2	3	5	4	4	0	2	5	5	4	2	1	3	1	1	5	1	1	2	2	1	1	3	4	2	3	2	1	3	3	3	3	3	3	2	2	1	2	2
70	Placebo	Female	N	Y	N	Y	< 7h	3	2	1	3	3	6	7	3	3	3	4	6	5	4	3	3	4	4	3	1	1	2	3	3	2	4	4	1	1	2	1	2	2	3	3	3	3	2	2	1	2	1
71	Probiotic blend	Female	N	Y	N	Y	< 7h	6	3	1	2	3	3	3	3	2	1	3	3	2	3	2	3	3	4	3	2	1	2	4	2	2	4	4	2	2	2	2	3	2	3	3	3	3	2	2	1	2	2
72	Probiotic blend	Female	Y	Y	N	N	7-8h	3	2	2	2	3	4	5	2	2	3	3	3	3	3	2	3	2	2	5	1	1	2	2	1	2	4	3	2	3	3	2	3	3	3	3	3	3	2	2	1	2	2
73	Placebo	Female	N	Y	N	N	< 7h	9	2	2	1	2	2	2	1	0	0	0	2	1	4	2	2	1	1	2	0	1	1	2	1	3	2	3	2	3	3	2	3	3	3	3	3	3	2	2	1	2	2
74	Probiotic blend	Female	Y	Y	N	N	< 7h	1	2	2	2	2	2	1	2	0	0	0	3	3	2	2	3	2	1	3	0	0	0	3	1	2	3	3	2	3	3	3	3	3	3	3	3	3	2	2	1	2	1
75	Probiotic blend	Female	N	N	N	N	< 7h	4	3	2	2	2	3	4	3	3	2	4	4	2	2	2	2	3	3	3	2	2	3	2	2	2	4	3	3	3	3	2	3	3	3	3	3	3	2	2	2	2	2
76	Probiotic blend	Female	N	Y	N	Y	< 7h	6	1	2	3	3	3	3	2	4	3	3	7	0	4	3	3	1	1	4	0	0	0	2	0	0	3	3	3	3	3	3	3	3	3	3	3	3	2	2	2	2	2
77	Placebo	Female	N	Y	N	Y	< 7h	5	3	2	1	2	8	9	2	3	2	3	3	3	6	1	2	6	9	2	3	2	5	3	3	6	3	4	2	2	2	1	2	2	2	3	3	3	2	2	2	2	2
78	Placebo	Female	N	N	N	N	7-8h	3	3	2	3	1	7	10	2	7	6	6	7	8	7	1	1	2	2	4	1	1	1	1	1	2	3	4	2	3	3	2	3	2	3	3	3	3	2	2	2	2	2
[truncated: 55 more columns]
